# Supplementary material for: Preventing and Treating Pain and Anxiety during Needle-Based Procedures in Children with Cancer in Low- and Middle-Income Countries
Source: Cancers (Basel). 2024 Mar 1;16(5):1025. doi: 10.3390/cancers16051025 (PMC10931017; doi:10.3390/cancers16051025)
Supplement: Supplementary file 1 [file cancers-16-01025-s001.zip]

Archive with 1 entries (1 files):
- cancers-2861612-supplementary.pdf
